# Supplementary material for: Leaf transcriptome of two highly divergent genotypes of Urochloa humidicola (Poaceae), a tropical polyploid forage grass adapted to acidic soils and temporary flooding areas
Source: BMC Genomics. 2016 Nov 11;17:910. doi: 10.1186/s12864-016-3270-5 (PMC5106776; doi:10.1186/s12864-016-3270-5)
Supplement: Additional file 1: — Comparison of the U. humidicola assembly metrics for the Phytozome transcriptomes. (XLSX 9 kb) [file 12864_2016_3270_MOESM1_ESM.xlsx]

## Sheet: Plan1
Additional File 1. Comparison of the U. humidicola assembly metrics for the Phytozome transcriptomes.
Species	N. of contigs	N50 contig length	Average contig length	GC content (%)
Urochloa humidicola	35,093	1171	870.64	46.99
Brachypodium dystachion	42,868	1596	1262.86	52.97
Oryza sativa	49,061	1446	1081.58	54.36
Sorghum bicolor	39,441	1566	1208.04	54.17
Panicum hallii	56,907	1500	1158.08	53.89
Setaria italica	40,599	1524	1134.48	54.34
Panicum virgatum	125,439	1293	956.01	53.75
Panicum maximum	39,896	981	758.66	48.05
