# Supplementary material for: Leaf transcriptome of two highly divergent genotypes of Urochloa humidicola (Poaceae), a tropical polyploid forage grass adapted to acidic soils and temporary flooding areas
Source: BMC Genomics. 2016 Nov 11;17:910. doi: 10.1186/s12864-016-3270-5 (PMC5106776; doi:10.1186/s12864-016-3270-5)
Supplement: Additional file 5: — Open reading frames (ORFs) in the U. humidicola transcriptome. Description of the types of ORFs identified in the transcript and unigene datasets of the U. humidicola transcriptome. (XLSX 9 kb) [file 12864_2016_3270_MOESM5_ESM.xlsx]

## Sheet: Plan1
Additional File 5. Open reading frames (ORFs) in the U. humidicola transcriptome. Description of the types of ORFs identified in the transcript and unigene datasets of the U. humidicola transcriptome.
ORFs	Transcripts	Unigenes
Complete	8221	5042
Partial	22309	9665
Internal	10500	6925
Total	41030	21362
