# Supplementary material for: Leaf transcriptome of two highly divergent genotypes of Urochloa humidicola (Poaceae), a tropical polyploid forage grass adapted to acidic soils and temporary flooding areas
Source: BMC Genomics. 2016 Nov 11;17:910. doi: 10.1186/s12864-016-3270-5 (PMC5106776; doi:10.1186/s12864-016-3270-5)
Supplement: Additional file 7: — List of flooding stress-related genes identified among U. humidicola unigenes. (XLSX 9 kb) [file 12864_2016_3270_MOESM7_ESM.xlsx]

## Sheet: Plan1
Additional File 7. List of flooding stress-related genes identified among U. humidicola unigenes.
Putative gene	Unigenes
alcohol dehydrogenase	14
lactate dehydrogenase	5
pyruvate decarboxylase 1	2
ACC (acetyl-CoA carboxylase)	9
ethylene-insensitive protein 2	8
ethylene-insensitive 3-like protein	2
ethylene-responsive transcription factor	15
ethylene-response sensors (ERS/ETR1)	4
