# Supplementary material for: Leaf transcriptome of two highly divergent genotypes of Urochloa humidicola (Poaceae), a tropical polyploid forage grass adapted to acidic soils and temporary flooding areas
Source: BMC Genomics. 2016 Nov 11;17:910. doi: 10.1186/s12864-016-3270-5 (PMC5106776; doi:10.1186/s12864-016-3270-5)
Supplement: Additional file 8: — List of genes composing the C4 photosynthetic pathway among the U. humidicola unigenes. (XLSX 8 kb) [file 12864_2016_3270_MOESM8_ESM.xlsx]

## Sheet: Plan1
Additional File 8. List of genes comprising the C4 photosynthetic pathway among U. humidicola unigenes.
Putative gene	Unigenes
phosphoenolpyruvate carboxylase	13
carbonic anhydrase, chloroplastic	4
malate dehydrogenase [NADP]	9
aspartate aminotransferase	9
ribulose bisphosphate carboxylase/oxygenase activase	6
NADP-dependent malic enzyme	5
NAD-dependent malic enzyme	6
phosphoenolpyruvate carboxykinase	8
pyruvate, phosphate dikinase	4
alanine aminotransferase	2
probable transcription factor GLK2	5
