# Supplementary material for: Leaf transcriptome of two highly divergent genotypes of Urochloa humidicola (Poaceae), a tropical polyploid forage grass adapted to acidic soils and temporary flooding areas
Source: BMC Genomics. 2016 Nov 11;17:910. doi: 10.1186/s12864-016-3270-5 (PMC5106776; doi:10.1186/s12864-016-3270-5)
Supplement: Additional file 9: — List of genes composing the cellulose and lignin pathways among the U. humidicola unigenes. (XLSX 10 kb) [file 12864_2016_3270_MOESM9_ESM.xlsx]

## Sheet: Plan1
Additional File 9. List of genes composing the cellulose and lignin pathways among the U. humidicola unigenes.
Putative gene				Unigenes
Cellulose biosynthesis
UDP-glycosyltransferase				53
cellulose synthase A				18
UTP-glucose-1-phosphate uridylyltransferase				5
sucrose synthase				5
alkaline/neutral invertase				7
COBRA-like protein				11
chitinase-like protein 1				2
Lignin biosynthesis
phenylalanine ammonia-lyase				5
trans-cinnamate 4-monooxygenase				3
caffeic acid 3-O-methyltransferase				2
hydroxycinnamoyl-CoA: shikimate/quinate				11
caffeoyl CoA O-methyltransferase;				3
cinnamoyl CoA reductase				7
cinnamyl alcohol dehydrogenase				8
laccase				5
peroxidase				37
chitinase				12
dirigent protein				9
