# Supplementary material for: Leaf transcriptome of two highly divergent genotypes of Urochloa humidicola (Poaceae), a tropical polyploid forage grass adapted to acidic soils and temporary flooding areas
Source: BMC Genomics. 2016 Nov 11;17:910. doi: 10.1186/s12864-016-3270-5 (PMC5106776; doi:10.1186/s12864-016-3270-5)
Supplement: Additional file 10: — Comparison of the SSRs from U. humidicola, Panicum maximum and Brachiaria ruziziensis. (XLSX 9 kb) [file 12864_2016_3270_MOESM10_ESM.xlsx]

## Sheet: Plan1
Additional File 10. Comparison of the SSRs from U. humidicola, Panicum maximum and Brachiaria ruziziensis.
SSR Motif	U. humidicola	P. maximum	B. ruziziensis
Di-nucleotide	0.081	0.089	0.046
Tri-nucleotide	0.862	0.86	0.852
Tetra-nucleotide	0.039	0.036	0.102
Penta-nucleotide	0.012	0.008	-
Hexa-nucleotide	0.007	0.004	-
