# Supplementary material for: Leaf transcriptome of two highly divergent genotypes of Urochloa humidicola (Poaceae), a tropical polyploid forage grass adapted to acidic soils and temporary flooding areas
Source: BMC Genomics. 2016 Nov 11;17:910. doi: 10.1186/s12864-016-3270-5 (PMC5106776; doi:10.1186/s12864-016-3270-5)
Supplement: Additional file 13: — Primer sequences and amplicons of the seven candidate reference genes evaluated in this study. (XLSX 10 kb) [file 12864_2016_3270_MOESM13_ESM.xlsx]

## Sheet: Plan1
Additional File 13. Primer sequences and amplicons of the seven candidate reference genes evaluated in this study.
Gene identification	Gene description / Annotation	U. humidicola Transcript code	Sequence of forward (F) and reverse (R) primers (5´- 3´)	Tm (°C)	Amplicon Expected Size (bp)
Uhum_18S	40S ribosomal protein S14 (Fragment) OS=Nicotiana	18_333823_c1_seq1	F: AGTGGTTCCTTGGTCCTGAG	59.1	115
			R: AGACGCCATTTGATTTCACC	59.9
Uhum_Actin	Actin-related protein 8 OS=Oryza sativa subsp. japonica	14_333002_c0_seq1	F: CGGTATCGTTGTCCACATTG	59.8	102
			R: GCACCTTGCCCTACAGTTTC	59.7
Uhum_Ea1	Elongation factor 1-alpha OS=Hordeum vulgare PE=1 SV=1	290898_c0_seq1	F: GGCCTTGAGGGTGATTGTAT	58.9	115
			R: TCTGTTCCTTTGGCAGCTTAG	59.6
Uhum_GAPDH3	Glyceraldehyde-3-phosphate dehydrogenase 3, cytosolic	11_331138_c1_seq1	F: GGAGGACCTTGTTTCCACTG	59.5	117
			R: TCGTTGTCGTACCAGGACAC	59.6
Uhum_Ubiquitin	Ubiquitin-conjugating enzyme 15 OS=Arabidopsis thaliana	19_334326_c0_seq1	F: GGGTTCAAGCACAAGGTCTC	59.7	91
			R: GGTAGGTTTCGCCAGCATAG	59.7
Uhum_Ubiquitin-40S	Ubiquitin-40S ribosomal protein S27a-1 OS=Oryza sativa subsp. japonica GN=RPS27AA PE=2 SV=1	16_comp332071_c0_seq1	F: GGTAGGCGGGTAAAGCTAAG	58.1	105
			R: CACTTCGACCGCCACTACT	58.9
Uhum_GAPDH1	Glyceraldehyde-3-phosphate dehydrogenase 1, cytosolic OS=Hordeum vulgare GN=GAPC PE=2 SV=1	28_comp339964_c0_seq1	F: GGTGTCAATGAGGACAAGTACA	57.6	129
			R: TGTCATCAGACCCTCGATAAT	57.1
