# Supplementary material for: Leaf transcriptome of two highly divergent genotypes of Urochloa humidicola (Poaceae), a tropical polyploid forage grass adapted to acidic soils and temporary flooding areas
Source: BMC Genomics. 2016 Nov 11;17:910. doi: 10.1186/s12864-016-3270-5 (PMC5106776; doi:10.1186/s12864-016-3270-5)
Supplement: Additional file 14: — Gene expression stability values (M) and coefficient of variance (CV) of the candidate reference genes. (XLSX 9 kb) [file 12864_2016_3270_MOESM14_ESM.xlsx]

## Sheet: Plan1
Additional File 14. Gene expression stability values (M) and coefficient of variance (CV) of the candidate reference genes.
Gene pairs	Variation (V)1	Stability values (M)2
Uhum_Actin/Uhum_Ubiquitin	0.0534	0.1541
Uhum_Actin/Uhum_GAPDH1	0.0287	0.0828
Uhum_Actin/Uhum_Ubiquitin-40S	0.0412	0.1191
Uhum_Ubiquitin/Uhum_Ubiquitin-40S	0.0121	0.0351
Uhum_Ubiquitin/Uhum_GAPDH1	0.0820	0.2369
Uhum_Ubiquitin-40S/Uhum_GAPDH1	0.0699	0.2019
1 The selected cut off for CV is <0.25; 2 The selected cut off for M value is <0.5
