# Supplementary material for: Leaf transcriptome of two highly divergent genotypes of Urochloa humidicola (Poaceae), a tropical polyploid forage grass adapted to acidic soils and temporary flooding areas
Source: BMC Genomics. 2016 Nov 11;17:910. doi: 10.1186/s12864-016-3270-5 (PMC5106776; doi:10.1186/s12864-016-3270-5)
Supplement: Additional file 15: — Quantitative RT-PCR primer sequences. (XLSX 13 kb) [file 12864_2016_3270_MOESM15_ESM.xlsx]

## Sheet: Plan1
Additional File 15. Quantitative RT-PCR primer sequences.
Primer*	Primer Sequence (5’ – 3’)	Amplicon length (bp)	Annotation	Reads#
				Tupi	BH031
1 (TPT)	F-ACGGATTTGCTGACGCTATT	121	Triose phosphate/phosphate translocator, chloroplastic	918.116	1,917,371
	R-GCCACTCGCTCCAAAGTATT
2	F-GATTGCTGTGGACATGGTTAG	147	Pyruvate, phosphate dikinase 1, chloroplastic	556.886	1,376,502
	R-GGTAAGCCTGTGGCAATAAC
3	F-GGTAGCCGTCCCAAATATGA	92	Thioredoxin H2-1	787.092	1,350,094
	R-CCGACCCTATGAACTCCAGTA
4 (CYSP2)	F-GCTGTACAAGAGCGGAGTTTAC	127	Cysteine Proteinase 2	1,267,467	2,060,098
	R-TGAGTTCTTGATGAGCCAGTAG
5 (BASS2)	F-CCTGCTGAAGTTAGCCAATATG	124	Sodium/metabolite cotransporter BASS2, chloroplastic	220.588	1,366,932
	R-CGGTGTCCAACCAGGTAAC
6	F-CGATCAAATGGAGGTCCTAGT	123	Nudix hydrolase 8	1,480,781	1,987,197
	R-TCTCTGCTAGCTCCCGTATAGA
7	F-GAACTTCCGGGTGGACTATG	103	Ferredoxin--NADP reductase, leaf isozyme, chloroplastic	803.651	1,723,215
	R-CCACAGCTCCTCCTTGTACTC
8	F-AGCCACAATGGGAGTACGAC	115	No-hit	150.178	1,343,223
	R-CCCGTGAACAAACAGACCTAC
9 (THI42)	F-TCATGATGGTGGAGGTGAAG	81	Thiamine Thiazole Synthase 2, chloroplastic	675.055	3,144,042
	R-AAGAGCTCGGCATCGACTAC
10	F-CCGTACTCCAGCTTGGTAGTT	126	Hypothetical protein	2,628,056	2,526,389
	R-CAGAGGATGCAAGCGTTATC
11	F-GCTGCACAACTGCACAAAC	99	No-hit	393.52	0
	R-GCAGTAACATTGGCCCATTAG
12 (GSTF1)	F-TTCAGCTTCTCCAGGCTCTC	126	Glutathione S-transferase GSTF1	52.646	0
	R-CGAGATCGAAGCTCAGCAG
13	F-TGCGAATCTGAAACGTCAAC	146	Heat shock protein STI	85.091	0
	R-TCATGATCTCCACAGCTTCG
14	F-CTCCACGGGAGAGAAGAATG	90	G-type lectin S-receptor-like serine/threonine-protein kinase	113.614	0
	R-TGCTCCTCTGTCCATGTGTC
15	F-GGCTGAGCACAAATATGCAG	81	Jasmonate-induced protein homolog	442.587	0
	R-GCCGACATAGCGAAAGTACC
16	F-TACCGTGCTGGTGATAATGC	89	Probable nucleolar protein 5-1	98.528	0
	R-CCTTTCTTTCCCACACCATC
17	F-GCATGCCACTGGTTGATATG	120	Patatin group A-3	269.416	0
	R-AACCCACATCCTGAATACGC
18	F-ACCTCCTTTCAACCATCTGC	83	Probable LRR receptor-like serine/threonine-protein kinase	166.157	0
	R-TGAGAGCGTCTGGAATGTTG
19	F-AAGCGGCTAAAGACGACAAG	141	PREDICTED: Thioredoxin H-type 2-like	376.078	0
	R-CGACGTCAACCACGTAGAAG
20	F-GCTCGAGAGATCAGGAAACC	85	No-hit	277.851	0
	R-CGTGCGCCTACTTCTTCTG
21	F-GAGGATCGTGCTCCACTTTC	115	(+)-germacrene D synthase	67.598	0
	R-CCTCTTTGACCTCCTTGCTG
22	F-ACCATGCAAAGTCATGATGG	133	Thioredoxin H-type 2	0	183.081
	R-CATCGGTAAAGCCTCCACTC
23	F-CCGCACCTTCCAAACTAAAG	140	Thioredoxin H-type 5	0	960.473
	R-CCTCCTCGAACGTCTTCTTC
24 (C7D55)	F-GTAGCCTCCAGGACATCCAC	86	Premnaspirodiene oxygenase	0	68.892
	R-GACCTTCTCGTCAAGGATGG
25	F-ATGCAGGGTTTGAGGTTGTC	117	Cycloartenol-C-24-methyltransferase 1	0	341.933
	R-CGACACGTGAGTTCCAGAAG
26 (CMTA1)	F-TGCAGCTGAGGATGAATACG	112	Calmodulin-binding Transcription Activator 1	0	65.47
	R-CCTTGCTTCGGGATACTGAG
27 (No-Hit)	F-CTTCTGGAGGATTCGTCGTC	85	No-hit	0	134.661
	R-CCATCAAATCGCCTAGCTTC
28	F-AAACGGTCCCAAGTCGAG	93	No-hit	0	161.396
	R-GGCCAGAAGACTAGGAGTGC
29	F-TTTGGTGAAAGGGTGAAAGG	117	Kinesin-3	0	82.144
	R-GAATGGGTTACTCCTGCCTTC
30	F-AGCTGCCCTGATGAAAGAAG	84	Predicted protein	0	726.244
	R-TGGGTCTCCCATGAGTACTTG
31	F-AGCTGGTGAAAGAGAAGGAGAG	123	Putative wall-associated receptor kinase-like 13	0	37.048
	R-TTGCAGCACCCAAATCTTC
*The primer pairs are named according to Additional File 16. #In silico read count.
