# Supplementary material for: Leaf transcriptome of two highly divergent genotypes of Urochloa humidicola (Poaceae), a tropical polyploid forage grass adapted to acidic soils and temporary flooding areas
Source: BMC Genomics. 2016 Nov 11;17:910. doi: 10.1186/s12864-016-3270-5 (PMC5106776; doi:10.1186/s12864-016-3270-5)
Supplement: Additional file 17: — Amplification success of the 31 primer pairs for the qPCR assays for both DNA and RNA of genotypes BRS-Tupi and BH031. (XLSX 10 kb) [file 12864_2016_3270_MOESM17_ESM.xlsx]

## Sheet: Plan1
Additional File 17. Amplification success of the 31 primer pairs for the qPCR assays for both DNA and RNA of genotypes BRS-Tupi and BH031.
Origin	Primer	BRS-Tupi		BH031
		DNA	RNA	DNA	RNA
from contigs expressed in both genotypes	1 (TPT)	+	+	+	+
	2	+	+	+	+
	3	+	+	+	+
	4 (CYSP2)	+	+	+	+
	5 (BASS2)	+	+	+	+
	6	-	-	-	-
	7	+	+	+	+
	8	+	+	+	+
	9 (THI42)	+	+	+	+
	10	+	+	+	+
from contigs expressed only in BRS-Tupi	11	+	+	-	-
	12 (GSTF1)	+	+	+	+
	13	-	NA	-	-
	14	+	+	-	-
	15	+	+	-	-
	16	+	+	-	-
	17	-	NA	-	-
	18	+	+	-	-
	19	+	+	-	-
	20	-	-	-	-
	21	+	-	-	-
from contigs expressed only in BH031	22	-	-	+	+
	23	-	-	+	+
	24 (C7D55)	+	+	+	+
	25	-	-	-	-
	26 (CMTA1)	+	-	+	+
	27 (No-Hit)	+	-	+	+
	28	-	-	+	+
	29	-	-	+	+
	30	-	-	+	+
	31	-	-	+	-
"+" positive amplification; "-" negative amplification; "NA" not applicable.
