# Supplementary material for: Leaf transcriptome of two highly divergent genotypes of Urochloa humidicola (Poaceae), a tropical polyploid forage grass adapted to acidic soils and temporary flooding areas
Source: BMC Genomics. 2016 Nov 11;17:910. doi: 10.1186/s12864-016-3270-5 (PMC5106776; doi:10.1186/s12864-016-3270-5)
Supplement: Additional file 18: — Number of reads from the BRS-Tupi and BH031 accessions that presented similarity to CMTA proteins. (XLSX 9 kb) [file 12864_2016_3270_MOESM18_ESM.xlsx]

## Sheet: Plan1
Additional File 18. Number of reads from the BRS-Tupi and BH031 accessions that presented similarity to CMTA proteins.
	Number of Reads
Annotation*	BRS-Tupi	BH031
CMTA1-2	166.395	141.59
CMTA2-1	0	11.527
CMTA2-2	2.386	2.39
CMTA2-3	11.361	7.643
CMTA2-4	0.114	3.47
CMTA4-1	169.031	76.515
CMTA4-2	181.098	33.771
CMTA6	70.482	61.837
*The numbers after the hyphen are used to individualize the sequences.
